# Supplementary material for: Cronkhite‒Canada syndrome as inflammatory hamartomatous polyposis: new evidence from whole transcriptome sequencing of colonic polyps
Source: Orphanet J Rare Dis. 2024 Feb 1;19:35. doi: 10.1186/s13023-024-03038-8 (PMC10832113; doi:10.1186/s13023-024-03038-8)
Supplement: Supplementary file 7 — Additional file 7: Table S4. Transcription Factor analysis result based on hub genes. [file 13023_2024_3038_MOESM7_ESM.xlsx]

## Sheet: DEGs
Key TF	Description	# of overlapped genes	P value	Q value	List of overlapped genes
RELA	v-rel reticuloendotheliosis viral oncogene homolog A (avian)	30	1.36e-10	8.8e-09	EGR1,CXCL8,IL1RN,IL1B,FOXP3,THBD,F3,TWIST1,CXCL2,MMP12,TIMP1,NOS3,OLFM4,TERT,SERPINE1,CCL11,CXCR2,SNAI1,COL1A1,CFI,VWF,AGT,BGN,SOCS3,SELE,LCN2,ABCG2,TNFRSF9,COL7A1,CXCL1
NFKB1	nuclear factor of kappa light polypeptide gene enhancer in B-cells 1	30	1.6e-10	8.8e-09	ABCG2,PTGDS,EGR1,CXCR2,BGN,TERT,IL1B,SNAI1,TNFRSF9,THBD,TIMP1,SOCS3,CXCL8,COL7A1,SELE,AGT,CFI,LCN2,CCL11,VWF,GDNF,IL1RN,SERPINE1,FOXP3,CXCL1,COL1A1,F3,OLFM4,CXCL2,NOS3
SP1	Sp1 transcription factor	33	1.21e-07	4.42e-06	LAMA1,C4A,MMRN1,CDH3,APLNR,AGT,COL7A1,THBD,CBS,SERPINB5,ITGA5,TERT,EGR1,MME,NOS3,PDE6A,MNDA,SERPINE1,TIMP1,CDKN2A,HGF,CXCL1,F3,BACE2,MMP11,IGF2,INPP5J,CETP,COL1A1,ABCG2,PCK1,KDR,F2R
ETS1	v-ets erythroblastosis virus E26 oncogene homolog 1 (avian)	12	6.05e-07	1.66e-05	SLC26A3,PF4,CSF3R,ANGPT2,CR1,EGR1,CDKN2A,FLT1,VWF,TERT,TMEM158,COL1A1
SP3	Sp3 transcription factor	14	9.18e-07	2.02e-05	F2R,FOXP3,CBS,CETP,LAMA1,SOCS3,HGF,TIMP1,ALPL,COL1A1,CDKN2A,KDR,SOX18,NOS3
STAT3	signal transducer and activator of transcription 3 (acute-phase response factor)	15	2.91e-06	5.34e-05	CFB,MMP7,TIMP1,HGF,SALL4,IL1RN,CCL11,GREB1,TERT,F2R,KRT17,SOCS3,TWIST1,S1PR1,CXCL8
ETS2	v-ets erythroblastosis virus E26 oncogene homolog 2 (avian)	7	1.18e-05	0.000185	EGR1,CXCL8,TERT,VWF,ANGPT2,CSF3R,CDKN2A
TAL1	T-cell acute lymphocytic leukemia 1	4	7.32e-05	0.00101	CD34,KRT7,TERT,ANGPT2
KLF4	Kruppel-like factor 4 (gut)	6	0.000452	0.00469	ALPI,CDH5,LAMA1,THBD,IL1B,GDF15
ERG	v-ets erythroblastosis virus E26 oncogene homolog (avian)	5	0.0005	0.00469	ADAMTS1,ZEB1,VWF,CXCL8,CDH5
NFIC	nuclear factor I/C (CCAAT-binding transcription factor)	5	0.0005	0.00469	HGF,ITGA5,VWF,C4BPB,COL1A1
NFATC2	nuclear factor of activated T-cells, cytoplasmic, calcineurin-dependent 2	3	0.000511	0.00469	TERT,EGR3,FOXP3
GATA4	GATA binding protein 4	4	0.00113	0.00937	FCGR3B,FABP2,SI,NOS3
USF1	upstream transcription factor 1	7	0.00119	0.00937	FMO3,AGT,SERPINE1,PF4,LIPC,TERT,PTGDS
CEBPA	CCAAT/enhancer binding protein (C/EBP), alpha	6	0.00168	0.0123	CSF3R,S100A9,CXCR2,IGF2,PCK1,SOCS3
STAT6	signal transducer and activator of transcription 6, interleukin-4 induced	5	0.00194	0.0133	SELE,CCL11,CXCL8,SELP,COL1A1
ESR1	estrogen receptor 1	7	0.00296	0.0191	ABCG2,GREB1,ZEB1,TERT,KDR,FLT1,SERPINE1
PARP1	poly (ADP-ribose) polymerase 1	4	0.00327	0.02	THBD,SNAI1,CXCL1,SERPINE1
SPI1	spleen focus forming virus (SFFV) proviral integration oncogene spi1	6	0.00455	0.0264	IL1B,MNDA,CXCR1,CSF3R,FCGR1A,MME
STAT1	signal transducer and activator of transcription 1, 91kDa	7	0.00517	0.0284	FCGR1A,FOXP3,TIMP1,LCN2,IL1B,SOCS3,KRT17
TBX5	T-box 5	2	0.00599	0.0314	CDKN2A,GJA5
EGR1	early growth response 1	7	0.00665	0.0329	GDF15,FLT1,SOX18,CXCL8,GDNF,IGF2,F3
SIRT1	sirtuin 1	5	0.00689	0.0329	FOXP3,TERT,IL1B,ADAMTS5,SELE
SMAD3	SMAD family member 3	4	0.00722	0.0331	COL7A1,SERPINE1,FOXP3,TERT
HMGA1	high mobility group AT-hook 1	3	0.00824	0.0347	CXCL1,TWIST1,IL1B
HDAC1	histone deacetylase 1	6	0.00879	0.0347	EGR1,SERPINB5,NOS3,CDKN2A,CXCL8,TERT
PBX2	pre-B-cell leukemia homeobox 2	2	0.00883	0.0347	FMO3,PF4
PIAS1	protein inhibitor of activated STAT, 1	2	0.00883	0.0347	SI,FABP2
GATA2	GATA binding protein 2	3	0.0113	0.0429	NOS3,IL1RL1,ANGPT2
MZF1	myeloid zinc finger 1	2	0.0122	0.0432	TERT,CD34
SALL4	sal-like 4 (Drosophila)	2	0.0122	0.0432	ZEB1,SALL4
JUN	jun proto-oncogene	9	0.013	0.0448	IL1B,FOSL1,MMP7,TERT,CXCL8,MMP12,NOS3,CA2,F3
RBMX	RNA binding motif protein, X-linked	2	0.0159	0.0532	EGR1,FOSL1
REL	v-rel reticuloendotheliosis viral oncogene homolog (avian)	3	0.017	0.0541	F3,IL1B,SELE
CEBPB	CCAAT/enhancer binding protein (C/EBP), beta	5	0.0172	0.0541	GDF15,CXCL8,IL1B,CSF3R,S100A9
EWSR1	Ewing sarcoma breakpoint region 1	2	0.0202	0.0555	EGR2,TERT
HOXA9	homeobox A9	2	0.0202	0.0555	SELE,CDH3
PPARGC1A	peroxisome proliferator-activated receptor gamma, coactivator 1 alpha	2	0.0202	0.0555	OTC,ALDOB
SMARCA4	SWI/SNF related, matrix associated, actin dependent regulator of chromatin, subfamily a, member 4	2	0.0202	0.0555	ABCG2,CDKN2A
ZNF148	zinc finger protein 148	2	0.0202	0.0555	SOX18,CDKN2A
HDAC3	histone deacetylase 3	3	0.0215	0.0578	PRAM1,CDKN2A,GRHL1
EPAS1	endothelial PAS domain protein 1	2	0.0248	0.0585	FLT1,SERPINE1
HOXB7	homeobox B7	2	0.0248	0.0585	THBS2,WNT5A
LMO2	LIM domain only 2 (rhombotin-like 1)	2	0.0248	0.0585	ZEB1,ANGPT2
NFIL3	nuclear factor, interleukin 3 regulated	2	0.0248	0.0585	VWF,IL1B
SPDEF	SAM pointed domain containing ets transcription factor	2	0.0248	0.0585	SERPINB5,SPINK4
PPARG	peroxisome proliferator-activated receptor gamma	5	0.025	0.0585	NOTCH4,SERPINE1,ABCG2,GDF15,CLDN2
HNF4A	hepatocyte nuclear factor 4, alpha	4	0.026	0.0595	SLC26A3,MMP7,FABP2,LIPC
HNF1A	HNF1 homeobox A	3	0.0267	0.0595	UGT1A8,UGT1A10,FABP1
YY1	YY1 transcription factor	6	0.027	0.0595	IL1B,CETP,VWF,FMO3,SLC26A3,FCGR3B
HDAC2	histone deacetylase 2	3	0.0295	0.061	CXCL8,BMP7,TWIST1
KLF2	Kruppel-like factor 2 (lung)	2	0.0298	0.061	NOS3,THBD
PITX2	paired-like homeodomain 2	2	0.0298	0.061	WNT5A,LHX6
USF2	upstream transcription factor 2, c-fos interacting	4	0.03	0.061	LIPC,CXCR2,TERT,PF4
TFAP2A	transcription factor AP-2 alpha (activating enhancer binding protein 2 alpha)	5	0.0329	0.0658	HGF,COL1A1,MCAM,IGFBP5,F2R
LEF1	lymphoid enhancer-binding factor 1	3	0.0355	0.0697	CLDN2,MMP7,EDA
CTCF	CCCTC-binding factor (zinc finger protein)	3	0.0387	0.0747	IGF2,TERT,SLC6A4
HSF1	heat shock transcription factor 1	3	0.0421	0.0798	IL1B,SERPINE1,GUCA2B
CDX2	caudal type homeobox 2	3	0.0456	0.085	UGT1A8,REG4,UGT1A10
E2F1	E2F transcription factor 1	7	0.0524	0.0902	IL1B,SERPINE1,TERT,CDKN2A,SERPINB5,FLT1,KDR
JUND	jun D proto-oncogene	3	0.0531	0.0902	TIMP1,F3,FOSL1
FOSL2	FOS-like antigen 2	2	0.0533	0.0902	FOSL1,TIMP1
HOXA10	homeobox A10	2	0.0533	0.0902	SNAI1,BHLHE22
JUNB	jun B proto-oncogene	2	0.0533	0.0902	IL1B,CDKN2A
PTTG1	pituitary tumor-transforming 1	2	0.0533	0.0902	KDR,ID3
BRCA1	breast cancer 1, early onset	4	0.0547	0.0912	CDH3,KRT17,EGR1,CXCL1
TWIST1	twist basic helix-loop-helix transcription factor 1	3	0.057	0.0936	F2R,TIMP1,GDF15
ATF3	activating transcription factor 3	2	0.0599	0.0955	SELE,GDF15
PITX1	paired-like homeodomain 1	2	0.0599	0.0955	TRIB2,TERT
MYB	v-myb myeloblastosis viral oncogene homolog (avian)	3	0.0653	0.103	CSF3R,CD34,COL1A1
GATA3	GATA binding protein 3	3	0.0696	0.108	CDH3,ZEB1,CXCL1
DDIT3	DNA-damage-inducible transcript 3	2	0.0739	0.113	CXCL8,NOS3
EZH2	enhancer of zeste homolog 2 (Drosophila)	3	0.0786	0.116	CDKN2A,ADAMTS1,TWIST1
RUNX1	runt-related transcription factor 1	3	0.0786	0.116	CD34,TIMP1,PF4
ESR2	estrogen receptor 2 (ER beta)	2	0.0813	0.116	TERT,SERPINE1
GLI1	GLI family zinc finger 1	2	0.0813	0.116	EGR2,S100A9
NFKBIA	nuclear factor of kappa light polypeptide gene enhancer in B-cells inhibitor, alpha	2	0.0813	0.116	IL1B,CXCL8
AR	androgen receptor	5	0.0849	0.12	SRD5A3,GREB1,SERPINB5,ALDH1A3,CDH11
NFYA	nuclear transcription factor Y, alpha	2	0.0889	0.122	SOX18,CBS
VHL	von Hippel-Lindau tumor suppressor, E3 ubiquitin protein ligase	2	0.0889	0.122	COL4A2,ANGPT2
PAX5	paired box 5	2	0.0967	0.131	TERT,TIMP1
AHR	aryl hydrocarbon receptor	2	0.105	0.137	ABCG2,IL1B
CTNNB1	catenin (cadherin-associated protein), beta 1, 88kDa	2	0.105	0.137	CLDN2,MMP7
ETV4	ets variant 4	2	0.105	0.137	MMP7,TERT
FLI1	Friend leukemia virus integration 1	2	0.121	0.153	PF4,TERT
FOXO1	forkhead box O1	2	0.121	0.153	EGR1,ANGPT2
MTA1	metastasis associated 1	2	0.121	0.153	SNAI1,CDKN2A
PGR	progesterone receptor	2	0.129	0.158	ABCG2,FOXP3
SRF	serum response factor (c-fos serum response element-binding transcription factor)	2	0.129	0.158	FOSL1,SERPINE1
TWIST2	twist basic helix-loop-helix transcription factor 2	2	0.129	0.158	F2R,GDF15
NR1I2	nuclear receptor subfamily 1, group I, member 2	2	0.138	0.165	FOSL1,TNFRSF12A
SMAD4	SMAD family member 4	2	0.138	0.165	COL7A1,SERPINE1
SREBF1	sterol regulatory element binding transcription factor 1	2	0.147	0.174	CETP,PCK1
EP300	E1A binding protein p300	3	0.166	0.194	ZEB1,THBD,CXCL8
GATA1	GATA binding protein 1 (globin transcription factor 1)	3	0.172	0.199	NFE2,IL1RL1,PF4
YBX1	Y box binding protein 1	2	0.173	0.199	AGT,SLC6A4
CIITA	class II, major histocompatibility complex, transactivator	2	0.182	0.205	COL1A1,SLC26A3
DNMT1	DNA (cytosine-5-)-methyltransferase 1	2	0.182	0.205	CDKN2A,TERT
ATF2	activating transcription factor 2	2	0.192	0.213	PCK1,NOS3
ATF4	activating transcription factor 4 (tax-responsive enhancer element B67)	2	0.219	0.241	CXCL8,CHAC1
MYC	v-myc myelocytomatosis viral oncogene homolog (avian)	4	0.243	0.265	TERT,MME,CDH3,NFE2
POU2F1	POU class 2 homeobox 1	2	0.247	0.267	VWF,TWIST1
PPARA	peroxisome proliferator-activated receptor alpha	2	0.257	0.274	CETP,SERPINE1
VDR	vitamin D (1,25- dihydroxyvitamin D3) receptor	2	0.285	0.301	FOXP3,CXCL8
HIF1A	hypoxia inducible factor 1, alpha subunit (basic helix-loop-helix transcription factor)	3	0.347	0.363	TERT,TWIST1,SERPINE1
IRF1	interferon regulatory factor 1	2	0.368	0.382	SLPI,FOXP3
CREB1	cAMP responsive element binding protein 1	3	0.395	0.402	FLT1,NR4A3,SNAI1
TP53	tumor protein p53	5	0.395	0.402	GDF15,FLT1,EGR1,TERT,SSTR2
FOS	FBJ murine osteosarcoma viral oncogene homolog	2	0.421	0.421	MMP7,CXCL8
WT1	Wilms tumor 1	2	0.421	0.421	TERT,IGF2

## Sheet: hubgenes
Table S4 Transcription Factor analysis result based on hub genes
Key TF	Description	# of hub genes	P value	Q value	List of overlapped genes
RELA	v-rel reticuloendotheliosis viral oncogene homolog A (avian)	12	8.08e-13	1.66e-11	CXCL8,IL1B,THBD,TIMP1,NOS3,SERPINE1,SNAI1,COL1A1,VWF,BGN,SELE,CXCL1
NFKB1	nuclear factor of kappa light polypeptide gene enhancer in B-cells 1	12	8.74e-13	1.66e-11	BGN,IL1B,SNAI1,THBD,TIMP1,CXCL8,SELE,VWF,SERPINE1,CXCL1,COL1A1,NOS3
SP1	Sp1 transcription factor	11	2.54e-09	3.22e-08	THBD,ITGA5,NOS3,CTGF,SERPINE1,TIMP1,HGF,CXCL1,COL1A1,PCK1,KDR
PARP1	poly (ADP-ribose) polymerase 1	4	2.12e-07	2.01e-06	THBD,SNAI1,CXCL1,SERPINE1
NFIC	nuclear factor I/C (CCAAT-binding transcription factor)	4	2.93e-07	2.23e-06	HGF,ITGA5,VWF,COL1A1
ETS1	v-ets erythroblastosis virus E26 oncogene homolog 1 (avian)	5	6.63e-07	4.2e-06	SLC26A3,CTGF,FLT1,VWF,COL1A1
KLF4	Kruppel-like factor 4 (gut)	4	1.5e-06	8.12e-06	ALPI,CDH5,THBD,IL1B
SP3	Sp3 transcription factor	5	3.92e-06	1.86e-05	HGF,TIMP1,COL1A1,KDR,NOS3
ERG	v-ets erythroblastosis virus E26 oncogene homolog (avian)	3	2.49e-05	0.000105	VWF,CXCL8,CDH5
HSF1	heat shock transcription factor 1	3	3.81e-05	0.000145	IL1B,SERPINE1,GUCA2B
STAT6	signal transducer and activator of transcription 6, interleukin-4 induced	3	6e-05	0.000207	SELE,CXCL8,COL1A1
E2F1	E2F transcription factor 1	4	0.000182	0.000529	IL1B,SERPINE1,FLT1,KDR
EPAS1	endothelial PAS domain protein 1	2	0.000195	0.000529	FLT1,SERPINE1
NFIL3	nuclear factor, interleukin 3 regulated	2	0.000195	0.000529	VWF,IL1B
STAT3	signal transducer and activator of transcription 3 (acute-phase response factor)	4	0.000227	0.000565	TIMP1,HGF,CTGF,CXCL8
KLF2	Kruppel-like factor 2 (lung)	2	0.000238	0.000565	NOS3,THBD
JUN	jun proto-oncogene	4	0.000273	0.000611	IL1B,CXCL8,CTGF,NOS3
ESR1	estrogen receptor 1	3	0.000557	0.00117	KDR,FLT1,SERPINE1
HMGA1	high mobility group AT-hook 1	2	0.000584	0.00117	CXCL1,IL1B
DDIT3	DNA-damage-inducible transcript 3	2	0.000656	0.00125	CXCL8,NOS3
NFKBIA	nuclear factor of kappa light polypeptide gene enhancer in B-cells inhibitor, alpha	2	0.000732	0.00133	IL1B,CXCL8
YY1	YY1 transcription factor	3	0.000942	0.00163	IL1B,VWF,SLC26A3
REL	v-rel reticuloendotheliosis viral oncogene homolog (avian)	2	0.000985	0.00163	IL1B,SELE
HNF1A	HNF1 homeobox A	2	0.00138	0.00218	UGT1A8,FABP1
CIITA	class II, major histocompatibility complex, transactivator	2	0.00196	0.00294	COL1A1,SLC26A3
ATF2	activating transcription factor 2	2	0.00209	0.00294	PCK1,NOS3
ETS2	v-ets erythroblastosis virus E26 oncogene homolog 2 (avian)	2	0.00209	0.00294	CXCL8,VWF
MYB	v-myb myeloblastosis viral oncogene homolog (avian)	2	0.00278	0.00378	CD34,COL1A1
RUNX1	runt-related transcription factor 1	2	0.00325	0.00426	CD34,TIMP1
SIRT1	sirtuin 1	2	0.00465	0.00589	IL1B,SELE
EP300	E1A binding protein p300	2	0.00628	0.00769	THBD,CXCL8
CEBPB	CCAAT/enhancer binding protein (C/EBP), beta	2	0.00718	0.00852	CXCL8,IL1B
HDAC1	histone deacetylase 1	2	0.00993	0.0111	NOS3,CXCL8
TFAP2A	transcription factor AP-2 alpha (activating enhancer binding protein 2 alpha)	2	0.00993	0.0111	HGF,COL1A1
HIF1A	hypoxia inducible factor 1, alpha subunit (basic helix-loop-helix transcription factor)	2	0.0134	0.0144	SERPINE1,CTGF
STAT1	signal transducer and activator of transcription 1, 91kDa	2	0.0137	0.0144	TIMP1,IL1B
EGR1	early growth response 1	2	0.015	0.0154	FLT1,CXCL8
CREB1	cAMP responsive element binding protein 1	2	0.0156	0.0156	FLT1,SNAI1
